# Supplementary material for: Achieving health-oriented air pollution control requires integrating unequal toxicities of industrial particles
Source: Nat Commun. 2023 Oct 14;14:6491. doi: 10.1038/s41467-023-42089-6 (PMC10576764; doi:10.1038/s41467-023-42089-6)
Supplement: Supplementary file 3 — Source Data [file 41467_2023_42089_MOESM3_ESM.xlsx]

## Sheet: Fig 1
Fig 1a				Fig 1b
Iron and steel plants	Power plants	Cement plants		Iron and steel plants	Power plants	Cement plants
unit: μg/mL				unit: μg/mL
36.5	169.54	294.12		144.47	774.75	940.38
43.48	141.55	106.38		71.05	386.53	501.8
25.38	71.8	111.11		58.49	912	668.97
20.33	83.8	55.56		77.52	710	397.06
23.15	75.4	54.35		28.3	682	418.13
30.49	76.1	86.21		72.42	1088	227.12
29.59	73.8	100		58.23	634	142.2
4.84	76.3	98.04		32.94	734	685.01
5.55	68.3	108.7		48.85	1000	269.21
21.93	61.1	106.38		51.92	686.78	402.47
27.47	61.3	147.06		49.54	651.41	375.79
34.18	208.33	113.64		64.42	628.54	435.24
39.63	147.06	200		57.44	392.44	367.04
22.7	77.09	111.11		30.35	756.63	505.97
24.63	227.27	78.13		15.13	414.73	466.74
9.36	111.11	64.1		43.19	320.56	673.46
29.3	158.77	200		41.14	248.11	616.63
23.81	84.2	147.06		25.36	607.29	303.77
10.53	155.81	76.92		88.44	275.92	333.84
7.97	56.18	62.5		63.67	555.24	158.01
23.04	108.66	119.05		33.81	322.6	220.7
16.45	64.24	126.92		52.34	342.82	547.25
29.46	113.83	77.4		108.85	559.71	810.07
41.85	98.04	142.86		127.29	447.66	847.19
26.4	189.06	81.97		83.51	553.62	492.54
15.29	91.3	78.13		43.64	478.27	859.65
26.1	125	75.76		47.96	300.92	168.42
10.7	106.94	161.29		21.84	291.71	280.03
42.02	54.72	108.7		28.1	460.11	347.41
7.21	205.2	135.14		68.01	932.84	799.54
9.09	62.08	102.04		78.13	600.51	739.31
19.27	54.05	92.59		39.24	314.16	206.33
8.38	104.78	131.58		59.56	451.75	305.85
26.7	84.41	75.76		29.84	987.95	760.72
29.3	123.18	98.04		30.28	796.21	541.8
11.77	85.88	111.11		37.21	456.59	473.11
3.83	96.15	56.18		44.55	1212.11	730.29
8.23	66.67	70.42		77.77	376.58	640.62
7.47	128.21	64.94		76.47	732.89	442.8
24.86	72.97	102		76.45	1088.48	158.15
14.82	112.68	146.3		33.33	676.42	262.89
34.25	68.47	122.28		39.64	414.05	110.02
17.42	129.54	145.2		63.12	430.93	552.17
11.09	67.57	81.63		5.08	211.68	368.42
8.33	60.98	69.62		51.5	565.84	281.55
31.65	64.1	57.97		32.61	876.12	321.9
14.16	58.14	51.93		54.51	304.38	111.02
17.67	119.05	44.97		10.99	260.9	149.91
49.5	166.67	108.55		24.71	316.2	194.6
23.47	113.64	39.49		18.01	287.63	356.03
43.86	116.28	89.29		12.95	399.63	589.09
20	156.25	89.98		75.29	401.29	403.66
13.16	111.11	105.48		39.13	679.19
16.78	138.89	64.84		117.53	449.39
33.33	78.13	110.14		73.93	453.16
8.94	51.02	172.41		55.94	640.66
7.89	86.93	131.58		46.6	618.81
12.21	104.17	203.01		13.05	686.78
12.69	61.73	156.25		14.96	712.07
5.2	81.97	83.33		13.25	447.81
10.14	128.21	52.63		20.08	521.06
5.64	73.53	40.65		21.2	651.41
17.21	74.63	121.95		20.66	427.18
14.55	33.11	166.67		50.25	552.38
16.22	64.94	147.06		76.49	311.54
12.34	55.56	48.54		15.16	545.23
36.12	48.97	227.27		10.58	484.8
22.59	60.98	80.65		16.44	870.98
41.12	61.73	147.06		12.77	510.77
32.76	42.37	60.24		30.96	411.37
29.69	104.17	151.52		27.97
13.05	178.57	71.43		59.87
15.02	98.04	51.55		28
13.7	46.3	74.63		68.39
6.62	37.31	62.5		18.57
43.1	64.94	84.75		9.99
11.04	151.52	94.34		36.81
15.58	54.95	83.33		46.96
12.92	71.43	94.34		53.3
20.58	84.75	121.95		6.28
4.36	119.05	48.08		45.29
5.06	125	53.76
28.74	208.33
19.92	90.91
20.92	40.32
13.12
10.08
13.4
9.12
13
21.51
18.25
3.43
11.32
15.98
11.76
16.84
27.15
9.09
8.58928
11.2454
12.9832
14.2461

## Sheet: Fig 2
Fig 2a				Fig 2b
Iron and steel plants	Power plants	Cement plants		Iron and steel plants	Power plants	Cement plants
unit: mg/g				Unit: μg/g
192.5	17.96	16.59		356.6	20.1	7.11
357.5	20.66	23.41		54.88	5.54	8.06
387.5	15.05	30.75		60.91	5.21	1.48
407.1	19.7	32.32		74.28	3.4	4.27
329.3	16.29	33.39		161.8	46.44	1.94
147.8	7.62	36.21		154.7	12.36	4.56
118.9	13.05	39.54		121.7	2.29	20.56
111.6	19.08	31.27		754.5	2.85	19.15
85.4	22.99	26.51		43.74	2.98	21.42
222.6	16.23	29.94		2439.9	16.16	2.05
266.1	12.09	37.52		1368.2	15.27	1.22
229.3	26.72	34.06		127.7	48.94	47.6
157.7	10.86	13.46		3137.3	17.75	4.28
145.2	10.85	20.18		473.6	38.08	1.83
149.4	11.45	11.37		279.6	7.59	2.02
170.1	19.74	12.69		1983	38.68	6.11
186.6	12.43	15.05		711.2	41.76	36.25
221	8.79	19.16		740.2	21.1	12.39
387.1	17.01	17.99		656.1	6.06	14.74
123.6	22.04	13.05		2608.9	8.23	23.43
435.4	10.28	18.62		454.7	7.2	8.25
452.2	8.95	15.65		2050.6	2.68	11.54
240.7	12.57	17.58		498.1	7.62	10.49
319	15.68	16.12		517.4	29.13	48.27
423.1	10.82	20.6		472.7	31.96	31.5
262.9	13.51	19.39		951.3	44.56	57.74
188.4	19.16	26.46		503.9	12.93	19.59
254.9	9.53	25.31		227.3	19.53	2.98
152.2	17.34	20.98		321.8	5.06	3.43
235.4	13.56	24.26		255.5	15.66	2.66
200.9	15.41	28.12		415.9	177.5	12.69
251.9	14.63	17.96		128.3	18.98	6
184.5	14.36	29.15		212	2.54	6.84
356.5	10.39	20.02		872.6	94.9	6.4
480.9		26.46		381.7	155.6	6.39
343.5				232.2	10.46	3.34
172.3				562.3		2.32
293.4						5.61
220.5						33.53
						36.91
						34.48
						21.84
